# Supplementary material for: MOF Template-Derived Carbon Shell-Embedded CoP Hierarchical Nanosheet as Bifunctional Catalyst for Overall Water Splitting
Source: Nanomaterials (Basel). 2023 Aug 25;13(17):2421. doi: 10.3390/nano13172421 (PMC10489850; doi:10.3390/nano13172421)
Supplement: Supplementary file 1 [file nanomaterials-13-02421-s001.zip]

Archive with 1 entries (1 files):
- nanomaterials-2545690-supplementary.pdf
